# Supplementary material for: The Role of Formulations in the Ageing Process of Vinyl Acetate Based Emulsion Films: A Multivariate Approach
Source: Polymers (Basel). 2024 Oct 8;16(19):2841. doi: 10.3390/polym16192841 (PMC11478713; doi:10.3390/polym16192841)
Supplement: Supplementary file 1 [file polymers-16-02841-s001.zip]

Archive with 1 entries (1 files):
- polymers-3214370-supplementary.pdf
